# Supplementary material for: Regulatory Role of Meox1 in Muscle Growth of Sebastes schlegelii
Source: Int J Mol Sci. 2024 Apr 29;25(9):4871. doi: 10.3390/ijms25094871 (PMC11084361; doi:10.3390/ijms25094871)
Supplement: Supplementary file 1 [file ijms-25-04871-s001.zip › Table S1-Accession Numbers of Meox1 genes used for phylogenetic analysis and alignment.xlsx]

## Sheet: Sheet1
Table S1.Accession Numbers of Meox1 genes used for phylogenetic analysis and alignment.
Gene_Name	mRNA_id	Protein_id	Location
Sebastes schlegelii - Meox1	S.schlegelii_GLEAN_10010559	S.schlegelii_GLEAN_10010559	tig00002358（214927..224366）
Mus musculus - Meox1	NM_010791.3	NP_034921.1	NC_000077.7 (101768336..101785309)
Homo sapiens - Meox1	NM_001040002.2	NP_001035091.1	NC_000017.11 (43640389..43661977)
Danio rerio - Meox1	NM_001002450.2	NP_001002450.2	NC_007123.7 (27462105..27468738)
Oryzias latipes - Meox1	XM_004080636.4	XP_004080684.1	NC_019877.2 (18106199..18114341)
Gasterosteus aculeatus - Meox1	XM_040177533.1	XP_040033467.1	NC_053216.1 (6736568..6743230)
Paralichthys olivaceus - Meox1	XM_020109743.1	XP_019965302.1	NW_017861071.1 (11670..16750)
Oreochromis niloticus - Meox1	XM_003448665.5	XP_003448713.2	NC_031973.2 (6260821..6271043)
Cynoglossus semilaevis - Meox1	XM_008314413.3	XP_008312635.1	NC_024314.1 (7804662..7813517)
Lepisosteus oculatus - Meox1	XM_006638117.2	XP_006638180.1	NC_023193.1 (3241974..3256438)
Sebastes umbrosus - Meox1	XM_037755763.1	XP_037611691.1	NC_051288.1 (23172839..23184075)
Poecilia reticulata - Meox1	XM_008437392.2	XP_008435614.1	NC_024349.1 (16869705..16878897)
Takifugu rubripes - Meox1	XM_003961037.3	XP_003961086.1	NC_042285.1 (2088473..2095533)
Sebastes schlegelii - Meox2		S.schlegelii_GLEAN_10008791
Mus musculus - Meox2		NP_032610.1
Homo sapiens - Meox2		NP_005915.2
Danio rerio - Meox2		XP_017206696.1
Oryzias latipes - Meox2		XP_023820102.1
Oreochromis niloticus - Meox2		XP_003450302.1
Cynoglossus semilaevis - Meox2		XP_016893073.1
Lepisosteus oculatus - Meox2		XP_006636101.1
Poecilia reticulata - Meox2		XP_017165122.1
Takifugu rubripes - Meox2		XP_011617188.1
